# Supplementary material for: Water−Processed Organic Solar Cell with Efficiency Exceeding 11%
Source: Polymers (Basel). 2022 Oct 9;14(19):4229. doi: 10.3390/polym14194229 (PMC9573733; doi:10.3390/polym14194229)
Supplement: Supplementary file 1 [file polymers-14-04229-s001.zip]

Archive with 1 entries (1 files):
- polymers-1928722-SI.pdf
